# Supplementary material for: Prevalence of carbapenemase-producing Klebsiella pneumoniae at a tertiary care hospital in Kathmandu, Nepal
Source: Trop Med Health. 2021 Sep 26;49:78. doi: 10.1186/s41182-021-00368-2 (PMC8474737; doi:10.1186/s41182-021-00368-2)
Supplement: Supplementary file 1 — Additional file 1: Table S1. Samplewise antibiogram of K. Pneumoniae isolates. [file 41182_2021_368_MOESM1_ESM.xlsx]

## Sheet: Sheet2
			Table S1: Samplewise antibiogram of K.pneumoniae isolates
			Antibiotics	Sample
			Used	Urine (n=24)			Sputum(n=23)			Catheter tips (n=14)			Tracheal aspirates (n=21)			Others (n=6)
				S (%)	I (%)	R (%)	S (%)	I (%)	R (%)	S (%)	I (%)	R (%)	S (%)	I (%)	R (%)	S (%)	I (%)	R (%)
			Ampicillin	18 (75.0%)	0	6 (25.0%)	1 (4.3%)	0	22 (95.7%)	2 (14.3%)	0	12 (85.7%)	4 (19.0%)	0	17 (81.0%)	2 (33.3%)	0	4 (66.7%)
			Gentamycin	19 (79.2%)	0	5 (20.8%)	1 (4.3%)	0	21 (91.3%)	1 (7.1%)	0	12 (85.7%)	8 (38.1%)	5 (23.8%)	8 (38.1%)	1 (16.7%)	0	4 (66.7%)
			Ciprofloxacin	15 (62.5%)	0	9 (37.5%)	3 (13.0%)	0	20 (87.0%)	4 (28.6%)	0	10 (71.4%)	5 (23.8%)	0	16 (76.2%)	1 (16.7%)	0	5 (83.3%)
			Co-trimoxazole	10 (41.7%)	3 (12.5%)	11 (45.8%)	1 (4.3%)	2	20 (87.0%)	4 (28.6%)	0	10 (71.4%)	6 (28.6%)	1 (4.7%)	14 (66.7%)	2 (33.3%)	0	4 (66.7%)
			Amikacin	17 (70.8%)	0	7 (29.1%)	7 (30.4%)	0	16 (69.6%)	6 (42.9%)	0	8 (57.1%)	9 (42.9%)	0	12 (57.1%)	3 (50.0%)	0	3 (50.0%)
			Ceftazidime	10 (41.7%)	3 (12.5%)	11 (45.8%)	2 (8.6%)	0	21 (91.3%)	6 (42.9%)	1 (7.1%)	7 (50.0%)	9 (42.9%)	0	12 (57.1%)	3 (50.0%)	1 (16.7%)	2 (33.3%)
			Cefotaxime	13 (54.1%)	3 (12.5%)	8 (33.3%)	3 (13.0%)	4 (17.4%)	16 (69.6%)	6 (42.9%)	0	8(57.1%)	7 (33.3%)	2 (9.5%)	12 (57.1%)	2 (33.3%)	0	4 (66.7%)
			Imipenem	19 (79.1%)	0	5 (20.8%)	7 (30.4%)	0	16 (69.6%)	6 (42.9%)	0	8(57.1%)	9 (42.9%)	0	16 (57.1%)	2 (33.3%)	0	4 (66.7%)
			Meropenem	19 (79.1%)	0	5 (20.8%)	7 (30.4%)	0	16 (69.6%)	6 (42.9%)	0	8(57.1%)	10 (47.6%)	0	14(52.4%)	3 (50.0%)	0	3 (50.0%)
			Ertapenem	18 (75.0%)	0	6 (25.0%)	7 (30.4%)	0	16 (69.6%)	6 (42.9%)	0	8(57.1%)	8 (38.1%)	2 (9.5%)	14 (52.4%)	2 (33.3%)	0	4 (66.7%)
			Tigecycline	23 (95.8%)	0	1 (4.2%)	18 (78.2%)	0	5 (21.7%)	12 (85.7%)	0	2 (14.3%)	18 (85.7%)	0	3 (14.3%)	5 (83.3%)	0	1 (16.7%)
			Colistin	24 (100.0%)	0	0	23 (100.0%)	0	0	14 (100.0%)	0	0	21 (100.0%)	0	0	6 (100.0%)	0	0
